# Supplementary material for: A multi-parametric workflow for the prioritization of mitochondrial DNA variants of clinical interest
Source: Hum Genet. 2015 Nov 30;135:121–36. doi: 10.1007/s00439-015-1615-9 (PMC4698288; doi:10.1007/s00439-015-1615-9)
Supplement: Supplementary file 5 — Supplementary material 5 (XLS 567 kb) [file 439_2015_1615_MOESM5_ESM.xls]

## Sheet: Supplementary Table 4
A multi-parametric workflow for the prioritization of mitochondrial DNA variants of clinical interest
Journal: Human Genetics
Mariangela Santorsola1,2, Claudia Calabrese3, Giulia Girolimetti3, Maria Angela Diroma1, Giuseppe Gasparre3§, Marcella Attimonelli1§*
§Co-last authors
1Department of Biosciences, Biotechnologies and Biopharmaceutics, University of Bari, Via E.Orabona 4, 70126 Bari, Italy
2Department of Science and Technologies, University of Sannio, Via Port'Arsa 11, 82100 Benevento, Italy
3Department of Medical and Surgical Sciences, Medical Genetics, University of Bologna Medical School, via Massarenti 9, 40138, Bologna, Italy
Marcella Attimonelli
Department of Biosciences, Biotechnologies and Biopharmaceutics, University of Bari -Italy
Via E.Orabona 4, 70126 Bari (IT)
Tel +390805442399
Fax +390805443317
e-mail marcella.attimonelli@uniba.it

## Sheet: TrainingDataset
Non-synonymous event	Locus	Nt Var	Codon Pos	Aa Change	Aa var	Disease score	highest prob (hp)	MP	PD	PV	PT	PS	SG	MutPred Pred	PMP	PolyPhen-2 HumDiv Pred	PPPD	PolyPhen-2 HumVar Pred	PPPV	PANTHER Pred	PPT	PhD-SNP Pred	PPS	SNPs&GO Pred	PSG
T15843C	MT-CYB	0	2	p.M366T	0.0019	0.272337	0.562					0.562		low pathogenicity	0.487	benign	0.238	benign	0.058			disease	0.562	neutral	0.427
T15813G	MT-CYB	0.00095	2	p.V356G	0.0541	0.329313	0.549	0.549						low pathogenicity	0.549	benign	0.359	benign	0.254			neutral	0.312	neutral	0.425
G3700A	MT-ND1	0	1	p.A132T	0	0.345446	0.769	0.769						high pathogenicity	0.769	benign	0.095	benign	0.123	neutral	0.473	disease	0.534	disease	0.665
T10158C	MT-ND3	0.00063	1	p.S34P	0.0014	0.39661	0.667						0.667	low pathogenicity	0.394	benign	0.202	benign	0.367	neutral	0.498	disease	0.56	disease	0.667
T10191C	MT-ND3	0	1	p.S45P	0.0089	0.568111	0.729		0.729					low pathogenicity	0.394	possibly damaging	0.729	possibly damaging	0.451	neutral	0.443	disease	0.624	disease	0.59
T10663C	MT-ND4L	0	2	p.V65A	0	0.577619	0.946		0.946					low pathogenicity	0.479	possibly damaging	0.946	possibly damaging	0.728	neutral	0.186	neutral	0.298	neutral	0.087
C4171A	MT-ND1	0.0017	1	p.L289M	0.0134	0.680904	1		1	1				low pathogenicity	0.591	probably damaging	1	probably damaging	1	neutral	0.324	neutral	0.313	neutral	0.06
C14568T	MT-ND6	0.00098	1	p.G36S	0.0081	0.731146	1		1	1				low pathogenicity	0.661	probably damaging	1	probably damaging	1	neutral	0.225	neutral	0.498	neutral	0.257
G10573A	MT-ND4L	0	2	p.G35E	0	0.759873	1		1	1				low pathogenicity	0.695	probably damaging	1	probably damaging	1	neutral	0.409	neutral	0.446	neutral	0.378
G3460A	MT-ND1	0.00146	1	p.A52T	0.001	0.762941	1		1	1				high pathogenicity	0.857	probably damaging	1	probably damaging	1	neutral	0.263	disease	0.594	neutral	0.205
T4222C	MT-ND1	0	1	p.S306P	0	0.777124	0.954		0.954					high pathogenicity	0.723	possibly damaging	0.954	possibly damaging	0.904	neutral	0.45	disease	0.595	disease	0.585
G13042A	MT-ND5	0.00042	1	p.A236T	0.0036	0.778375	0.999		0.999					high pathogenicity	0.754	probably damaging	0.999	probably damaging	0.998	disease	0.614	neutral	0.493	neutral	0.296
T12706C	MT-ND5	0	1	p.F124L	0.0012	0.77918	0.985		0.985					high pathogenicity	0.704	probably damaging	0.985	probably damaging	0.96	disease	0.637	disease	0.599	neutral	0.327
T13540C	MT-ND5	0	1	p.S402P	0	0.78057	0.994		0.994					low pathogenicity	0.571	probably damaging	0.994	probably damaging	0.981			disease	0.662	disease	0.736
G10197A	MT-ND3	0.00102	1	p.A47T	0.0008	0.788656	0.999		0.999	0.999				low pathogenicity	0.594	probably damaging	0.999	probably damaging	0.999	neutral	0.309	disease	0.692	disease	0.51
C14482A	MT-ND6	0.00276	3	p.M64I	0.0323	0.792303	0.993		0.993					low pathogenicity	0.585	probably damaging	0.993	probably damaging	0.99	neutral	0.191	disease	0.697	disease	0.644
C14482G	MT-ND6	0.00276	3	p.M64I	0.0323	0.792303	0.993		0.993					low pathogenicity	0.585	probably damaging	0.993	probably damaging	0.99	neutral	0.191	disease	0.697	disease	0.644
G12056A	MT-ND4	0	1	p.E433K	0.0175	0.796635	0.987		0.987	0.954				high pathogenicity	0.73	probably damaging	0.987	probably damaging	0.954	neutral	0.478	disease	0.725	neutral	0.418
G3635A	MT-ND1	0	2	p.S110N	0	0.79765	0.999		0.999	0.999				high pathogenicity	0.797	probably damaging	0.999	probably damaging	0.999	disease	0.619	neutral	0.455	neutral	0.435
T14484C	MT-ND6	0.00519	1	p.M64V	0.0323	0.801328	0.993		0.993					low pathogenicity	0.627	probably damaging	0.993	probably damaging	0.99	neutral	0.233	disease	0.641	disease	0.703
T11613C	MT-ND4	0	2	p.L285P	0	0.808238	0.999		0.999					high pathogenicity	0.891	probably damaging	0.999	probably damaging	0.998	neutral	0.363	disease	0.8	neutral	0.257
C6567T	MT-CO1	0	1	p.P222S	0	0.813133	1		1	0.999				high pathogenicity	0.782	probably damaging	1	probably damaging	0.999	neutral	0.479	disease	0.575	disease	0.533
G4148A	MT-ND1	0	2	p.R281H	0	0.815297	0.979		0.979					high pathogenicity	0.808	probably damaging	0.979	probably damaging	0.951	disease	0.738	neutral	0.495	disease	0.574
T9185C	MT-ATP6	0.00053	2	p.L220P	0.0005	0.817681	0.999		0.999					high pathogenicity	0.751	probably damaging	0.999	probably damaging	0.998			disease	0.775	disease	0.704
G3890A	MT-ND1	0	2	p.R195Q	0	0.818424	1		1	0.999				high pathogenicity	0.865	probably damaging	1	probably damaging	0.999	disease	0.581	neutral	0.388	disease	0.618
T3931C	MT-ND1	0	1	p.S209P	0	0.822594	1		1	0.999				low pathogenicity	0.62	probably damaging	1	probably damaging	0.999	disease	0.521	disease	0.624	disease	0.673
G3392A	MT-ND1	0.00103	2	p.G29D	0.0161	0.833511	1		1	1				high pathogenicity	0.864	probably damaging	1	probably damaging	1			disease	0.635	disease	0.854
G4831A	MT-ND2	0	2	p.G121D	0.0015	0.833833	1		1	1				high pathogenicity	0.809	probably damaging	1	probably damaging	1	disease	0.678	neutral	0.493	disease	0.618
C11777A	MT-ND4	0	1	p.R340S	0.0605	0.835087	0.995		0.995	0.985				high pathogenicity	0.836	probably damaging	0.995	probably damaging	0.985	neutral	0.428	disease	0.694	disease	0.602
G3733A	MT-ND1	0	1	p.E143K	0	0.836003	0.885	0.885						high pathogenicity	0.885	possibly damaging	0.84	possibly damaging	0.848	disease	0.82	disease	0.813	disease	0.795
T3949C	MT-ND1	0	1	p.Y215H	0	0.839025	1		1	1				high pathogenicity	0.76	probably damaging	1	probably damaging	1	disease	0.589	disease	0.657	disease	0.596
T9176C	MT-ATP6	0.00064	2	p.L217P	0.0012	0.841502	0.999		0.999					high pathogenicity	0.719	probably damaging	0.999	probably damaging	0.998			disease	0.852	disease	0.836
T6210C	MT-CO1	0	1	p.W103R	0	0.844176	1		1	0.999				high pathogenicity	0.875	probably damaging	1	probably damaging	0.999	disease	0.905	neutral	0.424	disease	0.564
T9176G	MT-ATP6	0.00064	2	p.L217R	0.0012	0.844458	0.999		0.999					high pathogenicity	0.777	probably damaging	0.999	probably damaging	0.998			disease	0.811	disease	0.847
G3697A	MT-ND1	0	1	p.G131S	0	0.848616	1		1	1				high pathogenicity	0.854	probably damaging	1	probably damaging	1	neutral	0.461	disease	0.556	disease	0.764
T15209C	MT-CYB	0.0003	1	p.Y155H	0.0004	0.849678	0.997		0.997					low pathogenicity	0.695	probably damaging	0.997	probably damaging	0.996	disease	0.701	disease	0.787	disease	0.55
G11778A	MT-ND4	0.00368	2	p.R340H	0.0605	0.853402	0.999		0.999				0.549	high pathogenicity	0.852	probably damaging	0.999	probably damaging	0.996	disease	0.631	disease	0.715	disease	0.549
G11475A	MT-ND4	0	2	p.G239D	0	0.854031	1		1	0.999				high pathogenicity	0.87	probably damaging	1	probably damaging	0.999	disease	0.593	disease	0.538	disease	0.727
T3679C	MT-ND1	0	1	p.S125P	0	0.854133	1		1	0.999				high pathogenicity	0.857	probably damaging	1	probably damaging	0.999	disease	0.743	neutral	0.449	disease	0.732
A14495G	MT-ND6	0	2	p.L60S	0	0.861576	1		1	1				low pathogenicity	0.634	probably damaging	1	probably damaging	1	disease	0.815	disease	0.664	disease	0.728
G4975A	MT-ND2	0	2	p.G169E	0	0.864046	1		1	1				high pathogenicity	0.928	probably damaging	1	probably damaging	1	neutral	0.392	disease	0.649	disease	0.767
G14459A	MT-ND6	0.00071	2	p.A72V	0.005	0.865523	1		1	0.999				low pathogenicity	0.623	probably damaging	1	probably damaging	0.999	disease	0.614	disease	0.778	disease	0.784
G8839A	MT-ATP6	0.00801	1	p.A105T	0.0065	0.868966	0.999		0.999	0.995				high pathogenicity	0.706	probably damaging	0.999	probably damaging	0.995	disease	0.879	disease	0.673	disease	0.682
G13513A	MT-ND5	0.00089	1	p.D393N	0.0028	0.869582	0.999		0.999					high pathogenicity	0.834	probably damaging	0.999	probably damaging	0.998	disease	0.824	disease	0.641	disease	0.634
T14487C	MT-ND6	0	1	p.M63V	0	0.872198	0.993		0.993					low pathogenicity	0.644	probably damaging	0.993	probably damaging	0.99	disease	0.522	disease	0.776	disease	0.907
A13514G	MT-ND5	0	2	p.D393G	0.0028	0.874158	0.999		0.999					high pathogenicity	0.818	probably damaging	0.999	probably damaging	0.998	disease	0.881	disease	0.653	disease	0.635
G13178A	MT-ND5	0	2	p.G281D	0	0.876235	1		1	1				high pathogenicity	0.718	probably damaging	1	probably damaging	1	disease	0.97	disease	0.597	disease	0.732
T12797C	MT-ND5	0	2	p.L154P	0	0.888146	1		1	0.999				high pathogenicity	0.759	probably damaging	1	probably damaging	0.999	disease	0.992	disease	0.675	disease	0.697
T13847C	MT-ND5	0	2	p.L504P	0	0.890625	1		1	0.999				high pathogenicity	0.925	probably damaging	1	probably damaging	0.999	disease	0.717	disease	0.821	disease	0.599
G3922A	MT-ND1	0	1	p.E206K	0	0.893926	0.999		0.999	0.999				high pathogenicity	0.797	probably damaging	0.999	probably damaging	0.999	disease	0.712	disease	0.765	disease	0.797
T8993C	MT-ATP6	0	2	p.L156P	0	0.901845	0.999		0.999					high pathogenicity	0.846	probably damaging	0.999	probably damaging	0.998	disease	0.931	disease	0.789	disease	0.654
T13271C	MT-ND5	0	2	p.L312P	0	0.905099	1		1	0.999				high pathogenicity	0.782	probably damaging	1	probably damaging	0.999	disease	0.95	disease	0.787	disease	0.721
T8993G	MT-ATP6	0	2	p.L156R	0	0.909483	0.999		0.999					high pathogenicity	0.824	probably damaging	0.999	probably damaging	0.998	disease	0.88	disease	0.796	disease	0.756

## Sheet: Keys
Non-synonymous event	Training dataset
Locus	Locus
Nt Var	Nucleotide variability
Codon Pos	Codon position
Aa Change	Amino acid change
Aa var	Amino acid variability
Disease score
Highest prob (hp)	Number of times the method provides the highest probability
MP	MutPred-Right prediction as ‘deleterious’ (rp)
PD	Polyphen-2 HumDiv-Right prediction as ‘deleterious’ (rp)
PV	Polyphen-2 HumVar-Right prediction as ‘deleterious’ (rp)
PT	PANTHER-Right prediction as ‘deleterious’ (rp)
PS	PhD-SNP-Right prediction as ‘deleterious’ (rp)
SG	SNPs&GO-Right prediction as ‘deleterious’ (rp)
MPp	MutPred probability
PPDp	Polyphen-2 HumDiv probability
PPVp	Polyphen-2 HumVar probability
PTp	PANTHER probability
PSp	PhD-SNP probability
SGp	SNPs&GO probability
PANTHER Pred	MutPred prediction
PANTHER Pred	Polyphen-2 HumDiv prediction
PhD-SNP Pred	Polyphen-2 HumVar prediction
PhD-SNP Pred	PANTHER prediction
SNPs&GO Pred	PhD-SNP prediction
SNPs&GO Pred	SNPs&GO prediction
Weight
MPw=MutPred weight	0.358491
PPDw=Polyphen-2 HumDiv weight	0.915094
PPVw=Polyphen-2 HumVar weight	0.716981
PTw=PANTHER weight	0.254717
PSw=PhD-SNP weight	0.396226
SGw=SNPs&GO weight	0.40566
SUM	3.04717
